# Supplementary material for: Cerebral Biomarkers and Blood-Brain Barrier Integrity in Preeclampsia
Source: Cells. 2022 Feb 24;11(5):789. doi: 10.3390/cells11050789 (PMC8909006; doi:10.3390/cells11050789)
Supplement: Supplementary file 1 [file cells-11-00789-s001.zip]

Archive with 1 entries (1 files):
- cells-1550961-supplementary.pdf
